# Supplementary material for: Design and Evaluation of Chimeric Plasmodium falciparum Circumsporozoite Protein-Based Malaria Vaccines
Source: Vaccines (Basel). 2024 Mar 25;12(4):351. doi: 10.3390/vaccines12040351 (PMC11053680; doi:10.3390/vaccines12040351)
Supplement: Supplementary file 1 [file vaccines-12-00351-s001.zip]

Archive with 1 entries (1 files):
- vaccines-2905742-supplementary.pdf
